# Supplementary material for: I Don't Have a Diagnosis for You: Preparing Medical Students to Communicate Diagnostic Uncertainty in the Emergency Department
Source: MedEdPORTAL. 2022 Feb 4;18:11218. doi: 10.15766/mep_2374-8265.11218 (PMC8814030; doi:10.15766/mep_2374-8265.11218)
Supplement: Supplementary file 1 — Uncertainty Communication Checklist.docxPrework Reflection Prompts.docxIntolerance of Uncertainty Scale.docxSelf-Compassion Scale Short Form.pdfUncertainty Articulate Module folderDebrief Facilitator Prompts.docxCommunicating Diagnostic Uncertainty Slides.pptxSimulation Student Role-Play Instructions.docxPostsession Survey.docx [file mep_2374-8265.11218-s001.zip]

Archive with 69 entries (65 files):
- A. Uncertainty Communication Checklist.docx
- B. Prework Reflection Prompts.docx
- C. Intolerance of Uncertainty Scale.docx
- D. Self-Compassion Scale Short Form.pdf
- E. Uncertainty Articulate Module/
- E. Uncertainty Articulate Module/.DS_Store
- E. Uncertainty Articulate Module/assets/
- E. Uncertainty Articulate Module/assets/-lzrDbCcLofpDbAW_ul0W2h1SpUEmX5Yc.png
- E. Uncertainty Articulate Module/assets/-Mowi3aii6bpzhL7_quote_background.jpg
- E. Uncertainty Articulate Module/assets/.DS_Store
- E. Uncertainty Articulate Module/assets/0AtEVmwk_7OCc9wR_transcoded-57RicWYLfoOx9S_V-1-intro-bad.mp3
- E. Uncertainty Articulate Module/assets/0HY5cIqxbhVVDfLD_VK8sFjhMOMDK7q3n.jpg
- E. Uncertainty Articulate Module/assets/6ZjksOE-wadkIBhJ_pAoAAhKluVB7q1g0.png
- E. Uncertainty Articulate Module/assets/93LJW2IFLoxzGePI_transcoded-En-8WZ8vFTyBgrAU-4-next-steps-bad.mp3
- E. Uncertainty Articulate Module/assets/asset citations.docx
- E. Uncertainty Articulate Module/assets/CH80MN5fIiaycTgT_mountains.jpg
- E. Uncertainty Articulate Module/assets/cRXbGLAl1a51UZMp_transcoded-oyPsdQ2fDghw5brH-2-results-good.mp3
- E. Uncertainty Articulate Module/assets/F7_7tuFSVOeq9huf_transcoded-dfJx4rvjXCXDKt9P-5-home-care-good.mp3
- E. Uncertainty Articulate Module/assets/fwu4mimwpYNgi8Yj_transcoded-J52U34lGVT4CdNha-5-home-care-bad.mp3
- E. Uncertainty Articulate Module/assets/GpVYPovXn6pLD3nz_transcoded-Ck610hoX8wtijToo-6-reasons-return-bad.mp3
- E. Uncertainty Articulate Module/assets/gUK3LgukhK5PnaUa_transcoded-u2x-hWlLNVZMwoJ9-Video 1_Challenges for Doctors Module-00001.png
- E. Uncertainty Articulate Module/assets/i6ZdcgOnDOYlkenw_transcoded-u2x-hWlLNVZMwoJ9-Video 1_Challenges for Doctors Module.mp4
- E. Uncertainty Articulate Module/assets/IDjtvIPDoaZsTI59_2Jiv7S8oxMXGJutm-stock-image.jpg
- E. Uncertainty Articulate Module/assets/jHiV0C6yNeJVkaA5_transcoded-GCI6om_nPjUN46gJ-3-uncertain-dx-bad.mp3
- E. Uncertainty Articulate Module/assets/LOmk4_a5MEBAKLnb_small_1579644331.png
- E. Uncertainty Articulate Module/assets/m29UIoNp2Jsuw4NT_transcoded-4FcG8WDNwk-mpS8y-Video 2_Patient Concerns_Putting it all Together Module.mp4
- E. Uncertainty Articulate Module/assets/M8fA6TlZMdKgX0H6_transcoded-Upl_caRdIqMQffjM-2-results-bad.mp3
- E. Uncertainty Articulate Module/assets/nrCzV5NdSWe-1k7a_OBeqI1VxGhY-zevR.png
- E. Uncertainty Articulate Module/assets/nVurpl4K9BwvAI_i_transcoded-n3gr87lKU4WH5BlJ-4-next-steps-good.mp3
- E. Uncertainty Articulate Module/assets/pB4uSDF8xDxyylgQ_jTVSwAmBghLZmkmK.png
- E. Uncertainty Articulate Module/assets/POqJV_YTERweItbm_transcoded-SIYfK6MQmYXDs12y-3-uncertain-dx-good.mp3
- E. Uncertainty Articulate Module/assets/slRFem0EqQbuxDdP_qMwaHn0ruZgBED0K-stock-image.jpg
- E. Uncertainty Articulate Module/assets/T3qSVhOMq1oyGKVa_wWPtEhntRYzamMIT.png
- E. Uncertainty Articulate Module/assets/ThUtFwP3Z9FhREwA_transcoded-s1hfyexWhW2XmySN-1-intro-good.mp3
- E. Uncertainty Articulate Module/assets/tmzRr97hixn6W3UC_OyTqSJWe2kSA-R5y-stock-image.jpg
- E. Uncertainty Articulate Module/assets/tNRzxOq2GusfioVf_transcoded-4FcG8WDNwk-mpS8y-Video 2_Patient Concerns_Putting it all Together Module-00001.png
- E. Uncertainty Articulate Module/assets/UO1MGH-xTr9OUckJ_transcoded-KmDFW_lFPbTqE43B-6-reasons-return-good.mp3
- E. Uncertainty Articulate Module/assets/VjKNjClCmbEiYfP1_small.png
- E. Uncertainty Articulate Module/assets/vRBqCwKWNiEb7EMY_small.png
- E. Uncertainty Articulate Module/assets/xYfAaakrRi-GHnoY_Z39pTc1JXu1_tBNa-stock-image.jpg
- E. Uncertainty Articulate Module/assets/z5-Im-gRQYWGPyhV_mv7W3-0ZNiBQjRin-stock-image.jpg
- E. Uncertainty Articulate Module/assets/ZjjHPsyDI796D76D_vk8PmAI6NTwukVc0.png
- E. Uncertainty Articulate Module/goodbye.html
- E. Uncertainty Articulate Module/index.html
- E. Uncertainty Articulate Module/lib/
- E. Uncertainty Articulate Module/lib/fonts/
- E. Uncertainty Articulate Module/lib/fonts/icomoon.ttf
- E. Uncertainty Articulate Module/lib/fonts/icomoon.woff
- E. Uncertainty Articulate Module/lib/fonts/Lato-Black.woff
- E. Uncertainty Articulate Module/lib/fonts/Lato-Bold.woff
- E. Uncertainty Articulate Module/lib/fonts/Lato-Italic.woff
- E. Uncertainty Articulate Module/lib/fonts/Lato-Light.woff
- E. Uncertainty Articulate Module/lib/fonts/Lato-Regular.woff
- E. Uncertainty Articulate Module/lib/fonts/Roboto-Black.woff
- E. Uncertainty Articulate Module/lib/fonts/Roboto-Bold.woff
- E. Uncertainty Articulate Module/lib/fonts/Roboto-Italic.woff
- E. Uncertainty Articulate Module/lib/fonts/Roboto-Light.woff
- E. Uncertainty Articulate Module/lib/fonts/Roboto-Regular.woff
- E. Uncertainty Articulate Module/lib/icomoon.css
- E. Uncertainty Articulate Module/lib/lzwcompress.js
- E. Uncertainty Articulate Module/lib/main.bundle.css
- E. Uncertainty Articulate Module/lib/main.bundle.js
- E. Uncertainty Articulate Module/lib/player-0.0.11.min.js
- E. Uncertainty Articulate Module/ReadMe.txt
- Educational_Summary_Report_11218.pdf
- F. Debrief Facilitator Prompts.docx
- G. Communicating Diagnostic Uncertainty Slides.pptx
- H. Simulation Student Role-Play Instructions.docx
- I. Postsession Survey.docx
